# Supplementary material for: Synthesis, Reactivity and Antimicrobial Activity of a Series of 2-Arylamino-1,3-selenazoles
Source: Molecules. 2021 Dec 20;26(24):7695. doi: 10.3390/molecules26247695 (PMC8706435; doi:10.3390/molecules26247695)
Supplement: Supplementary file 1 [file molecules-26-07695-s001.zip]

Archive with 1 entries (1 files):
- molecules-1514916-supplementary.pdf
